# Supplementary material for: Genome-Wide Identification and Expression Patterns of AcSWEET Family in Pineapple and AcSWEET11 Mediated Sugar Accumulation
Source: Int J Mol Sci. 2022 Nov 10;23(22):13875. doi: 10.3390/ijms232213875 (PMC9697096; doi:10.3390/ijms232213875)
Supplement: Supplementary file 1 [file ijms-23-13875-s001.zip]

Archive with 4 entries (4 files):
- supplementary figures.pdf
- Table S1.xlsx
- Table S2.xlsx
- Table S3.xlsx
