# Supplementary material for: Genome-Wide Identification and Expression Patterns of AcSWEET Family in Pineapple and AcSWEET11 Mediated Sugar Accumulation
Source: Int J Mol Sci. 2022 Nov 10;23(22):13875. doi: 10.3390/ijms232213875 (PMC9697096; doi:10.3390/ijms232213875)
Supplement: Supplementary file 1 [file ijms-23-13875-s001.zip › Table S1.xlsx]

## Sheet: Sheet1
Table S1. Overview of SWEETs identified in A. thaliana and O. sativa
Plant	Gene ID	Gene Name	ORF length (bp)	Amino acid (aa)
Arabidopsis thaliana	At5g23660	SWEET12	855	285
	At4g15920	SWEET17	723	241
	At1g21460	SWEET1	741	247
	At5g40260	SWEET8	717	239
	At5g50800	SWEET13	882	294
	At5g13170	SWEET15	876	292
	At3g16690	SWEET16	690	230
	At3g48740	SWEET11	867	289
	At4g25010	SWEET14	843	281
	At2g39060	SWEET9	774	258
	At3g28007	SWEET4	753	251
	At5g62850	SWEET5	720	240
	At5g50790	SWEET10	867	289
	At5g53190	SWEET3	789	263
	At4g10850	SWEET7	774	258
	At1g66770	SWEET6	783	261
	At3g14770	SWEET2	708	236
Oryza sativa subsp.japonica	LOC_Os08g42350	SWEET11	921	307
	LOC_Os11g31190	SWEET14	909	303
	LOC_Os05g51090	SWEET5	711	237
	LOC_Os09g08490	SWEET7D	822	274
	LOC_Os05g12320	SWEET3A	738	246
	LOC_Os09g08440	SWEET7B	795	265
	LOC_Os03g22590	SWEET12	900	300
	LOC_Os12g29220	SWEET13	888	296
	LOC_Os12g07860	SWEET7C	720	240
	LOC_Os01g36070	SWEET2A	729	243
	LOC_Os01g50460	SWEET2B	690	230
	LOC_Os01g12130	SWEET3B	756	252
	LOC_Os02g30910	SWEET15	957	319
	LOC_Os01g65880	SWEET1A	819	273
	LOC_Os09g08270	SWEET7E	768	256
	LOC_Os09g08030	SWEET7A	780	260
	LOC_Os03g22200	SWEET16	984	328
	LOC_Os05g35140	SWEET1B	783	261
	LOC_Os02g19820	SWEET4	777	259
	LOC_Os01g42110	SWEET6A	777	259
	LOC_Os01g42090	SWEET6B	762	254

## Sheet: Sheet2
Gene
SWEET11	LOC_Os08g42350	307
SWEET14	LOC_Os11g31190	303
SWEET5	LOC_Os05g51090	237
SWEET7D	LOC_Os09g08490	274
SWEET3A	LOC_Os05g12320	246
SWEET7B	LOC_Os09g08440	265
SWEET12	LOC_Os03g22590	300
SWEET13	LOC_Os12g29220	296
SWEET7C	LOC_Os12g07860	240
SWEET2A	LOC_Os01g36070	243
SWEET2B	LOC_Os01g50460	230
SWEET3B	LOC_Os01g12130	252
SWEET15	LOC_Os02g30910	319
SWEET1A	LOC_Os01g65880	273
SWEET7E	LOC_Os09g08270	256
SWEET7A	LOC_Os09g08030	260
SWEET16	LOC_Os03g22200	328
SWEET1B	LOC_Os05g35140	261
SWEET4	LOC_Os02g19820	259
SWEET6A	LOC_Os01g42110	259
SWEET6B	LOC_Os01g42090	254
