# Supplementary material for: Genome-Wide Identification and Expression Patterns of AcSWEET Family in Pineapple and AcSWEET11 Mediated Sugar Accumulation
Source: Int J Mol Sci. 2022 Nov 10;23(22):13875. doi: 10.3390/ijms232213875 (PMC9697096; doi:10.3390/ijms232213875)
Supplement: Supplementary file 1 [file ijms-23-13875-s001.zip › Table S2.xlsx]

## Sheet: Sheet1
	Table S2. The primers of qRT-PCR
Name	Sequences of primers
Acactin F	5’-CTGGCCTACGTGGCACTTGACTT-3’
Acactin R	5’-CACTTCTGGGCAGCGGAACCTTT-3’
AcSWEET1 F	5’-TGCGGCTCCGCTGCGACGATCT-3’
AcSWEET1 R	5’-CTCCCGCACCCGTTAGGCACCGT-3’
AcSWEET2 F	5’-CAAGTCGACGGAGCAGTTCTCGGGT-3’
AcSWEET2 R	5’-TAGACAAGCTGGAAAGCCGCGCCGA-3’
AcSWEET3 F	5’-TGGTCTGCCAGTTGTAAGCCGC-3’
AcSWEET3 R	5’-AGCAATTTGGACTTGCCTTGCGT-3’
AcSWEET4 F	5’-GCTGGACTGCTTACGCTCTTAT-3’
AcSWEET4 R	5’-GTTGCTGCGTCGATTTGTAGTA-3’
AcSWEET5 F	5’-TTGTAGTGGCGGTGGTTCTC-3’
AcSWEET5 R	5’-TTAAGGGAGCGGCGTACATC-3’
AcSWEET7 F	5’-CGACGCTCCTCAATTGCATG-3’
AcSWEET7 R	5’-CGAAGCCGACGCCATTAATG-3’
AcSWEET10 F	5’-TCCTCACGTTGAGCGCTGTTGT-3’
AcSWEET10 R	5’-ACCCCCAATCCCTTCTCGGGCA-3’
AcSWEET11 F	5’- CGCGGATCCATGTTGGTCATAAGAATTGAG-3’
AcSWEET11 R	5’-CCGCTCGAGTGCCTCGTTCTTTCCGG-3’
AcSWEET12 F	5’-AAGCGTGACGGCCGAGAGAGGGTC-3’
AcSWEET12 R	5’-CCGTCGCCACTGCTGCTGTCGTCT-3’
AcSWEET13 F	5’-GTGCCATGCTGTGGATATTTTA-3’
AcSWEET13 R	5’-GCGTAAACGAGATACATGACGA-3’
AcSWEET14 F	5’-TGACGCTGAGCCCCATCCCGGT-3’
AcSWEET14 R	5’-ACTGGGCTCTCCTCATTGTTGGCCT-3’
AcSWEET15 F	5’-ATGTATGCGGCACCACTC-3’
AcSWEET15 R	5’-ACTGAATAAATGCTCCAAAC-3’
AcSWEET16 F	5’-CCTCCTTGTGGGTCTACTATGG-3’
AcSWEET16 R	5’-AGGGGAAGCAAAGATAAGGAAC-3’
