# Supplementary material for: Genome-Wide Identification and Expression Patterns of AcSWEET Family in Pineapple and AcSWEET11 Mediated Sugar Accumulation
Source: Int J Mol Sci. 2022 Nov 10;23(22):13875. doi: 10.3390/ijms232213875 (PMC9697096; doi:10.3390/ijms232213875)
Supplement: Supplementary file 1 [file ijms-23-13875-s001.zip › Table S3.xlsx]

## Sheet: Sheet1
Table S3. The primers of PCR detection in tomatoes
Name	Sequences of primers
Hpt II-F	5’-ATTTGTGTACGCCCGACAGT-3’
Hpt II-R	5’-CTCTCGGAGGGCGAAGAATC-3’
AcSWEET11-F	5’- CGCGGATCCATGTTGGTCATAAGAATTGAG-3’
AcSWEET11-R	5’-CCGCTCGAGTGCCTCGTTCTTTCCGG-3’
